# Supplementary material for: Increased CO2 fixation enables high carbon-yield production of 3-hydroxypropionic acid in yeast
Source: Nat Commun. 2024 Feb 21;15:1591. doi: 10.1038/s41467-024-45557-9 (PMC10881976; doi:10.1038/s41467-024-45557-9)
Supplement: Supplementary file 5 — Supplementary Data 2 [file 41467_2024_45557_MOESM5_ESM.xlsx]

## Sheet: Sheet1
Plasmid	Description	Resource
pNLW1	pUGG(2μ ori-shortp-URA3)-TEF1p-MCRC-CYC1t	This study
pNLW2	pUGG(2μ ori-shortp-URA3)-TEF1p-MCRCN941V K1107W S1115R-CYC1t	This study
pNLW3	pUGG(2μ ori-shortp-URA3)-PGK1p-MCRNSDR1+2-FBA1t-TEF1p-MCRC-CYC1t	This study
pNLW4	pUGG(2μ ori-shortp-URA3)-PGK1p-MCRNSDR1+2-FBA1t-TEF1p-MCRCN941V K1107W S1115R-CYC1t	This study
pNLW5	pUGG(2μ ori-shortp-URA3)-PGK1p-MCRNSDR1-FBA1t-TEF1p-MCRCN941V K1107W S1115R-CYC1t	This study
pNLW6	pUGG(2μ ori-shortp-URA3)-PGK1p-ORA1-FBA1t-TEF1p-MCRCN941V K1107W S1115R-CYC1t	This study
pNLW7	pUGG(2μ ori-shortp-URA3)-PGK1p-YDFG-FBA1t-TEF1p-MCRCN941V K1107W S1115R-CYC1t	This study
pNLW8	pUGG(2μ ori-shortp-URA3)-TDH3p-YDFG(codon)-FBA1t-TEF1p-MCRCN941V K1107W S1115R-CYC1t	This study
pNLW9	pUGG(2μ ori-shortp-URA3)-PGK1p-YDFG-linker-MCRCN941V K1107W S1115R-CYC1t	This study
pNLW10	pUGG(2μ ori-shortp-URA3)-PGK1p-MCRNSDR1-linker1-YDFG-linker2-MCRCN941V K1107W S1115R-CYC1t	This study
pNLW11	pUGG(2μ ori-shortp-HIS3)-PGK1p-YDFG-FBA1t-TEF1p-MCRCN941V K1107W S1115R-CYC1t	This study
pNLW12	pUGG(2μ ori-shortp-HIS3)-PGK1p-YDFG-FBA1t-CCW12p-MCRCN941V K1107W S1115R-CYC1t	This study
pNLW13	pUGG(2μ ori-shortp-HIS3)-PGK1p-YDFG-FBA1t-TDH3p-MCRCN941V K1107W S1115R-CYC1t	This study
