# Supplementary material for: Increased CO2 fixation enables high carbon-yield production of 3-hydroxypropionic acid in yeast
Source: Nat Commun. 2024 Feb 21;15:1591. doi: 10.1038/s41467-024-45557-9 (PMC10881976; doi:10.1038/s41467-024-45557-9)
Supplement: Supplementary file 6 — Supplementary Data 3 [file 41467_2024_45557_MOESM6_ESM.xlsx]

## Sheet: DNA fragment sequence
	Sequence (5’-3’)
PGK1p	GGAAGTACCTTCAAAGAATGGGGTCTTATCTTGTTTTGCAAGTACCACTGAGCAGGATAATAATAGAAATGATAATATACTATAGTAGAGATAACGTCGATGACTTCCCATACTGTAATTGCTTTTAGTTGTGTATTTTTAGTGTGCAAGTTTCTGTAAATCGATTAATTTTTTTTTCTTTCCTCTTTTTATTAACCTTAATTTTTATTTTAGATTCCTGACTTCAACTCAAGACGCACAGATATTATAACATCTGCATAATAGGCATTTGCAAGAATTACTCGTGAGTAAGGAAAGAGTGAGGAACTATCGCATACCTGCATTTAAAGATGCCGATTTGGGCGCGAATCCTTTATTTTGGCTTCACCCTCATACTATTATCAGGGCCAGAAAAAGGAA…
TEF1p	CATAGCTTCAAAATGTTTCTACTCCTTTTTTACTCTTCCAGATTTTCTCGGACTCCGCGCATCGCCGTACCACTTCAAAACACCCAAGCACAGCATACTAAATTTCCCCTCTTTCTTCCTCTAGGGTGTCGTTAATTACCCGTACTAAAGGTTTGGAAAAGAAAAAAGAGACCGCCTCGTTTCTTTTTCTTCGTCGAAAAAGGCAATAAAAATTTTTATCACGTTTCTTTTTCTTGAAAATTTTTTTTTTTGATTTTTTTCTCTTTCGATGACCTCCCATTGATATTTAAGTTAATAAACGGTCTTCAATTTCTCAAGTTTCAGTTTCATTTTTCTTGTTCTATTACAACTTTTTTTACTTCTTGCTCATTAGAAAGAAAGCATAGCAATCTAATCTAA…
ARTp	AATCTAATCTAAGTTTTAATTACAAA
TDH3p	TCATTATCAATACTGCCATTTCAAAGAATACGTAAATAATTAATAGTAGTGATTTTCCTAACTTTATTTAGTCAAAAAATTAGCCTTTTAATTCTGCTGTAACCCGTACATGCCCAAAATAGGGGGCGGGTTACACAGAATATATAACATCGTAGGTGTCTGGGTGAACAGTTTATTCCTGGCATCCACTAAATATAATGGAGCCCGCTTTTTAAGCTGGCATCCAGAAAAAAAAAGAATCCCAGCACCAAAATATTGTTTTCTTCACCAACCATCAGTTCATAGGTCCATTCTCTTAGCGCAACTACAGAGAACAGGGGCACAAACAGGCAAAAAACGGGCACAACCTCAATGGAGTGATGCAACCTGCCTGGAGTAAATGATGACACAAGGCAATTG…
FBA1P	ATAATGATAATGACAGCAGGATTATCGTAATACGTAATAGTTGAAAATCTCAAAAATGTGTGGGTCATTACGTAAATAATGATAGGAATGGGATTCTTCTATTTTTCCTTTTTCCATTCTAGCAGCCGTCGGGAAAACGTGGCATCCTCTCTTTCGGGCTCAATTGGAGTCACGCTGCCGTGAGCATCCTCTCTTTCCATATCTAACAACTGAGCACGTAACCAATGGAAAAGCATGAGCTTAGCGTTGCTCCAAAAAAGTATTGGATGGTTAATACCATTTGTCTGTTCTCTTCTGACTTTGACTCCTCAAAAAAAAAAAATCTACAATCAACAGATCGCTTCAATTACGCCCTCACAAAAACTTTTTTCCTTCTTCTTCGCCCACGTTAAATTTTAT…
CIT2p	GACCAATGTTAATGAAAACTTGAACTGCTGAAGTGTGATATTCAATGTATGAGATAATCCATTAAATCATCTACAGTTTAAAGACTGTAGGCTTACATGACCGTTTATCACTGCGATATTGGAGGAAGCGCTTCGGATCAATGGACCTTTTACTTAGCAGAGCGAAGGCTGAAAATCATGAACCCCAACAGCATGTGTGACCTCTCTTCTCACGCCTGGCAAGAAACCAAACTACGGCATACATTCAGCGCACCAAAAAGGAACTCCGTACTATTTACATTAAAAACAAGAAAATGTGTTGCCATTTCCGTAAAATGAATGGCCCATGTTCATACGCGTATGCAACCGTCTTATTTACACTCCGACTAATGTCCTTCTAATTACTGTGGAAGACGGCCG…
CWP2p	GCAACCTATGCAGAAGATTGCTTTTCCCACGCCTGTTTTACGTCTCCAGGGCACTTGAAACAATGCAGCGATCGCCGCCACAACACGCCAAAGAGAAGCGAAAGTGGGCCTGGGCGGCCTCAGTTTCGGCAGAGGTAAACAACACGAACTGAACTGCCTTAGCTCCGAAGGGCAATTCCACAGGCACTCCGCGGGGCCCGGCCAAGGCCCAAAAGGCGTGGAATATGCGCGTTTTGGGGCCATAACACCCAGTACCACGGCCGGAACGGGCCATATAATAAGTTTTTCACTCTCAAGAATGGTAAACGTAAATAGGAACATCCCACTACCCTAGAAATTGCGGAAATTTCGCGCTTATCATTAGAAAATCTGGAACCGTCCTTTTTCCTCTTTCTTGCA…
CCW12p	AACCAGGGCAAAGCAAAATAAAAGAAACTTAATACGTTATGCCGTAATGAAGGGCTACCAAAAACGATAATCTCAACTGTAAACAGGTACAATGCGGACCCTTTTGCCACAAAACATACATCATTCATTGCCGGAAAAAGAAAGAAGTGAAGACAGCAGTGCAGCCAGCCATGTTGCGCCAATCTAATTATAGATGCTGGTGCCCTGAGGATGTATCTGGAGCCAGCCATGGCATCATGCGCTACCGCCGGATGTAAAATCCGACACGCAAAAGAAAACCTTCGAGGTTGCGCACTTCGCCCACCCATGAACCACACGGTTAGTCCAAAAGGGGCAGTTCAGATTCCAGATGCGGGAATTAGCTTGCTGCCACCCTCACCTCACTAACGCTGCGGTGTG…
HXT1p	CAATTGTAGGTCCTAAATTCAAGGCGGATGTAAGGAGTATTGGTTTCGAAAGTTTTTCCGAAGCGGCATGGCAGGGACTACTTGCGCATGCGCTCGGATTATCTTCATTTTTGCTTGCAAAAACGTAGAATCATGGTAAATTACATGAAGAATTCTCTTTTTTTTTTTTTTTTTTTTTTTTTTACCTCTAAAGAGTGTTGACCAACTGAAAAAACCCTTCTTCAAGAGAGTTAAACTAAGACTAACCATCATAACTTCCAAGGAATTAATCGATATCTTGCACTCCTGATTTTTCTTCAAAGAGACAGCGCAAAGGATTATGACACTGTTGCATTGAGTCAAAAGTTTTTCCGAAGTGACCCAGTGCTCTTTTTTTTTTTCCGTGAAGGACTGACAAAT…
RPL3p	TGTCTGCTGCCATTACGTACAGGTAGGCAAAGGCAAACAAGAATAGCACTTTTTCACTTGCTGCTTTTTTTTGTGAATGAAGTTTATCGTATATTCTGTTAGTGCCGCTCGTATCAGCCACTTACGTTATCATTCTAAAGTAAGTATACGAAATGTGCAAACCTTAGTAGACGTTCAAGAATTGCTCGATAATTGCGAACAAACCAGCTGCTAAGCCGGGAAGTTAAGTCCTCAACACAGAAATGATGCAAACAATTTATTAAATTCAGTGGTAATGCAACAGCAAGAGGAAAGGTGGAGGGATTAACGCATTTCAGACAGCTTTATAGGGGGAAAGAAAGCACTCGCAAACTTGCTGCCTGTTCGCAGTCATTGGTTGCAAAAACTAAACTCTACTCA…
COX9p	TGGGCGATCTTCCTTGTGCGTCTGTTGTCTCACAATTGCTTGAAGGAAGATTTCATAAGATCATATGAGTCCCTCTTTATATGGGCAAGTGGAATTATGTGAGTCAAAATCCGCGCGTGACCCGTAAAGCGTTATCAGAAGGTGCAAACGGTGCTATTTAGCTCATAAAAGGAATGATTCAAGCTCTTTTGGATTGTAAGACACCTTTATTTAGTCCAAGATCATTGCAGACCCTTGTTATGGTCTTTAGCAGAGTCCTCCTCTATATCTCTTCATTTACTGCAACCTGATTGGCCCGCTACCACGATGCCCGCTTTGTTCCTGTGGTATTAAAAGAATCGATGAAAGAGACTCTTATCTTCAGGGAAAATTAGGACCGAGAATTAGAGCAAGCAAGAT…
ADH1t	GCGAATTTCTTATGATTTATGATTTTTATTATTAAATAAGTTATAAAAAAAATAAGTGTATACAAATTTTAAAGTGACTCTTAGGTTTTAAAACGAAAATTCTTATTCTTGAGTAACTCTTTCCTGTAGGTCAGGTTGCTTTCTCAGGTATAGCATGAGGTCGCTCTTATTGACCACACCTCTACCGG
PGK1t	ATTGAATTGAATTGAAATCGATAGATCAATTTTTTTCTTTTCTCTTTCCCCATCCTTTACGCTAAAATAATAGTTTATTTTATTTTTTGAATATTTTTTATTTATATACGTATATATAGACTATTATTTATCTTTTAATGATTATTAAGATTTTTATTAAAAAAAAATTCGCTCCTCTTTTAATGCCTTTATGCAGTTTTTTTTTCCCATTCGATATTTCTATGTTCGGGTTCAGCGTATTTTAAGTTTAATAACTCGAAAATTCTGCGTT
FBA1t	GTTAATTCAAATTAATTGATATAGTTTTTTAATGAGTATTGAATCTGTTTAGAAATAATGGAATATTATTTTTATTTATTTATTTATATTATTGGTCGGCTCTTTTCTTCTGAAGGTCAATGACAAAATGATATGAAGGAAATAATGATTTCTAAAATTTTACAACGTAAGATATTTTTACAAAAGCCTAGCTCATCTTTTGTCATGCACTATTTTACTCACGCTTGAAATTAACGGCCAGTCCACTGCGGAGTCATTTCAAAGTCATCCTAATCGATCTATCGTTTTTGATAGCTCATTTTGGAGTTCGCGATTGTCTTCTGTTATTCACAACTGTTTTAATTTTTATTTCATTCTGGAACTCTTCGAGTTCTTTGTAAAGTCTTTCATAGTAGCTTA…
CYC1t	ATCCGCTCTAACCGAAAAGGAAGGAGTTAGACAACCTGAAGTCTAGGTCCCTATTTATTTTTTTATAGTTATGTTAGTATTAAGAACGTTATTTATATTTCAAATTTTTCTTTTTTTTCTGTACAGACGCGTGTACGCATGTAACATTATACTGAAAACCTTGCTTGAGAAGGTTTTGGGACGCTCGAAG
Linker1	GGTTCTGCTGGTTCTGCTGCTGGTTCTGGTGAATTT
Linker2	GGAGGTGGAGGTTCTGGTGGAGGTGGTTCAGGTGGTGGAGGTTCAGGTGGTGGAGGTTCT
YDFG	ATGATCGTTTTAGTAACTGGAGCAACGGCAGGTTTTGGTGAATGCATTACTCGTCGTTTTATTCAACAAGGGCATAAAGTTATCGCCACTGGCCGTCGCCAGGAACGGTTGCAGGAGTTAAAAGACGAACTGGGAGATAATCTGTATATCGCCCAACTGGACGTTCGCAACCGCGCCGCTATTGAAGAGATGCTGGCATCGCTTCCTGCCGAGTGGTGCAATATTGATATCCTGGTAAATAATGCCGGCCTGGCGTTGGGCATGGAGCCTGCGCATAAAGCCAGCGTTGAAGACTGGGAAACGATGATTGATACCAACAACAAAGGCCTGGTATATATGACGCGCGCCGTCTTACCGGGTATGGTTGAACGTAATCATGGTCATATTATTAACATTGGC…
XPK	ATGGCTGATTTCGACTCAAAGGAATACTTAGAATTGGTTGATAAATGGTGGAGAGCTACTAACTACTTGTCCGCTGGTATGATCTTCTTGAAGTCAAACCCATTATTTTCCGTTACTAACACACCTATCAAGGCTGAAGATGTTAAAGTCAAGCCAATTGGTCATTGGGGTACTATATCTGGTCAAACATTCTTGTATGCTCACGCAAACAGATTGATTAACAAATACGGTTTGAATATGTTTTACGTTGGTGGTCCAGGTCATGGTGGTCAAGTAATGGTTACAAACGCTTACTTGGATGGTGCATATACCGAAGACTACCCTGAAATTACTCAAGATATCGAGGGTATGAGTCATTTGTTTAAAAGATTCTCTTTCCCAGGTGGTATTGGTTCACAT…
PTA	ATGAAGCTAATGGAAAACATCTTCGGGCTGGCCAAGGCGGACAAAAAAAAGATCGTGTTGGCGGAAGGCGAAGAGGAGCGTAACATTAGGGCTTCCGAGGAAATAATCAGAGACGGGATAGCCGATATAATCCTAGTTGGCTCAGAATCAGTCATTAAGGAAAATGCCGCTAAATTTGGCGTGAATCTGGCAGGGGTCGAGATAGTCGATCCAGAAACGTCCTCCAAGACTGCCGGCTACGCGAACGCTTTCTATGAGATCCGTAAAAATAAGGGTGTCACACTAGAAAAAGCGGATAAAATAGTCCGTGATCCAATTTATTTTGCCACCATGATGGTCAAACTAGGTGATGCTGATGGGCTAGTGTCTGGAGCCATTCACACAACGGGTGATTTACTA…
YDFGcodon	ATGATCGTTTTGGTTACTGGTGCTACTGCTGGTTTCGGTGAATGTATCACTAGAAGATTCATCCAACAAGGTCACAAGGTTATCGCTACTGGTAGAAGACAAGAAAGATTGCAAGAATTGAAGGACGAATTGGGTGACAACTTGTACATCGCTCAATTGGACGTTAGAAACAGAGCTGCTATCGAAGAAATGTTGGCTTCTTTGCCAGCTGAATGGTGTAACATCGACATCTTGGTTAACAACGCTGGTTTGGCTTTGGGTATGGAACCAGCTCACAAGGCTTCTGTTGAAGACTGGGAAACTATGATCGACACTAACAACAAGGGTTTGGTTTACATGACTAGAGCTGTTTTGCCAGGTATGGTTGAAAGAAACCACGGTCACATCATCAACATCGGT…
