# Supplementary material for: Increased CO2 fixation enables high carbon-yield production of 3-hydroxypropionic acid in yeast
Source: Nat Commun. 2024 Feb 21;15:1591. doi: 10.1038/s41467-024-45557-9 (PMC10881976; doi:10.1038/s41467-024-45557-9)
Supplement: Supplementary file 7 — Supplementary Data 4 [file 41467_2024_45557_MOESM7_ESM.xlsx]

## Sheet: primers
gene	primer name	primer 5’-3’
ACC1**	PCAS-ACC1M1-G-F	AAAGGTCTCAGATCATACTGCGTCAACTATCTGAGTTTTAGAGCTAGAAATAGCAAGTTA
	PCAS-ACC1M2-G-R	AAAGGTCTCTAAACTGTTCATACCCATTTTAGATGATCATTTATCTTTCACTGCGGAGAAG
	ACC1M1-DONOR-F	CGTTACACATTATTTATCAATGGTTCTAAATGTGATATCATCCTACGACAGCTGGCTGA
	ACC1M1-DONOR-R	GCGATTTACCGCCTATGGCAATCAAAAGACCACCATCAGCCAGCTGTCGTAGGATGATAT
	ACC1M2-DONOR-F	GCTGCGTTCTCCACCTTTCCAACTGTTAAATCAAAGATGGGAATGAATAGAGCTGTTGCT
	ACC1M2-DONOR-R	ACTGACTGTTTGCAACATATGACAAATCTGAAACAGCAACAGCTCTATTCATTCCCATCT
NCE103p::CCW12p	PCAS-NCE103-P-G-F	AAAGGTCTCAGATCAACGGGAACGAACGTTCGTGGTTTTAGAGCTAGAAATAGCAAGTTA
	CCW12P-NCE103-F	AAAATTTGATCAGCCGTACAGTGTGATTGTTATCACGTGAAACCAGGGCAAAGCAAAATAAAAGAAAC
	CCW12P-NCE103-R	GACTCAATGTGAATATAGATGAAGATTCGGTAGCGCTCATTATTGATATAGTGTTTAAGCGAATGACAG
bor1Δ	PCAS-BOR1-G-F	AAAGGTCTCAGATCGGAATCAAACCATTGGGCGCGTTTTAGAGCTAGAAATAGCAAGTTA
	BOR1-ORF-DONOR-F	ATACTCATATCCTTTATCATCCAAAAAGTAGTAATAGCGCTGGCAAGGCACGCAGTTAGG
	BOR1-ORF-DONOR-R	TTAATTTCTATATATTACAAGTGGTTGACTTTTGTACATCCTAACTGCGTGCCTTGCCAG
SUL1p::PGK1p	PCAS-SUL1-P-G-F	AAAGGTCTCAGATCGTTCGTTATCGCTTGCTGCGGTTTTAGAGCTAGAAATAGCAAGTTA
	PGK1P-SUL1-F	TCTGTAAACTTTAACTAAATACATACTACTTTCATAATGGAAGTACCTTCAAAGAATGGG
	PGK1P-SUL1-R	CCTGATTATGCACATATTCAGTCGAGCTCTTACGTGACATTGTTTTATGACAGATTTGTTTTATATTTG
SUL2p::FBA1p	PCAS-SUL2-P-G-F	AAAGGTCTCAGATCCGTGCCACTGTGGCCGTGTCGTTTTAGAGCTAGAAATAGCAAGTTA
	FBA1P-SUL2-F	CATTGCACCCGGTGGGAAGTTGATTAGTTGTTGTTGGCTGTTATAATGATAATGACAGCAGGATTATCG
	FBA1P-SUL2-R	GAATTTCTACCTCTTCAAAGTTTGGATAACCTTCCCTGGACATTTTGAATATGTATTACTTGGTTATGG
CIT1*	PCA-CIT1-T-G-R	AAAGGTCTCTAAACAAATCATTCTCCACCGAAAAGATCATTTATCTTTCACTGCGGAGAAG
	PCAS-CIT1-T-G-F	AAAGGTCTCAGATCTTTTCGGTGGAGAATGATTTGTTTTAGAGCTAGAAATAGCAAGTTA
	CIT1M-DONOR-F	CATCGATAGGGCTGTTGGTGCTCCAATCGAAAGGCCAAAGGCTTTTTCTACTGAG
	CIT1M-DONOR-R	TTACTTTCGATTTTCTTTACCAACTCCTTGTATTTCTCAGTAGAAAAAGCCTTTGGCC
CIT1p::CIT2p	CIT2P-CIT1-F	CTTCGCAGGAAAGTATACCTAAACTAATTAAAGAAATCTCGACCAATGTTAATGAAAACTTGAAC
	CIT2P-CIT1-R	ATAAGAAACTTTTGCTAGTTGTTGATAATATCGCTGACATTTTTCTTGTTACTAGTATTATTAAAAC
	PCAS-CIT1-P-G-F	AAAGGTCTCAGATCAAGTATTTTTGGTCTAGCGGGTTTTAGAGCTAGAAATAGCAAGTTA
	PCAS-CIT1-P-G-R	AAAGGTCTCAAAACCCGCTAGACCAAAAATACTTGATCATTTATCTTTCACTGCGGAGAAG
cit2Δ	PCAS-CIT2-G-F	AAAGGTCTCAGATCTCAATATACGAGGTAGCACCGTTTTAGAGCTAGAAATAGCAAGTTA
	CIT2-ORF-DONOR-F	ATAACAGGTTCTCAAAACTTTTTGTTTTAATAATACTAGTAACAAGGGATTACATCCTAC
	CIT2-ORF-DONOR-R	GAAAGAAAAATATGCAGAGGGGTGTAAAAGTAGGATGTAATCCCTTGTTACTAGTATTAT
YHM2p::CWP2p ,IDP2p::CCW12p	PCAS-IDP2-P-G-F	AAAGGTCTCAGATCGTCGACTACAGTCGCTGCTCGTTTTAGAGCTAGAAATAGCAAGTTA
	PCAS-YHM2P-G-R	AAAGGTCTCTAAACAAGCTGCCCACCTCAAGTCAGATCATTTATCTTTCACTGCGGAGAAG
	CCW12P-IDP2-F	CACCGGGTTAGCCGGAGAGGGTGACACTTTGGTCACGTGAAAACCAGGGCAAAGCAAAATAAAAGAAAC
	CCW12P-IDP2-R	CATTTCCACAATGGGGTTAGCTACCTTAATCTTTGTCATTATTGATATAGTGTTTAAGCGAATGACAG
	CWP2P-YHM2-F	TCACTTTTCTTTCTCAAGACCTAGGTCCTGTCGGCAAATTGCAACCTATGCAGAAGATTGCTTTTC
	CWP2P-YHM2-R	CTATTACGTTTGCTGCAGCAGTATTAGTGGTAGATGGCATTTTTTTTCTTGTTAGTGTGTAGCGA
PTC6p::CWP2p	PCAS-PTC6P-G-F	AAAGGTCTCAGATCGGCAATTAAGCATCAGAAGAGTTTTAGAGCTAGAAATAGCAAGTTA
	CWP2P-PTC6-DONOR-F	AAAAATTTCGTGTAATGCGAGAAGAACAAATAGGGAAGTGGCAACCTATGCAGAAGATTGCTTTTC
	CWP2P-PTC6-DONOR-R	GCGACGGCTTGCAATACGCATAAGCATTCCCCAGCCGCATTTTTTTTCTTGTTAGTGTGTAGCGA
PTC7p::CWP2p	PCAS-PTC7-P-G-F	AAAGGTCTCAGATCACGCACCTATACGATTGCGGGTTTTAGAGCTAGAAATAGCAAGTTA
	CWP2P-PTC7-F	AAATTTCTGCAAATATCGTGCATCAGCTCATCTTGGAATTGGCGCAACCTATGCAGAAGATTGCTTTTC
	CWP2P-PTC7-R	CTCTCGAGACCCTCAAAGTTCTAAATCCAACGTTTGCAAACATTTTTTTTCTTGTTAGTGTGTAGCG
FAS1p::HXT1p	PCAS-FAS1-P-G-F	AAAGGTCTCAGATCAGAGATTACAGTCGGCATTTGTTTTAGAGCTAGAAATAGCAAGTTA
	HXT1P-FAS1-F	TGCCGCCCAGCCAAGCATAATTACGCAACAGCGATCTTTCCAATTGTAGGTCCTAAATTCAAGGCG
	HXT1P-FAS1-R	CGTGAGATAGGGTTAATGGTCTTGTGGAGTAAGCGTCCATGATTTTACGTATATCAACTAGTTGACGATTATG
FAS1p::COX9p	COX9P-FAS1-DONOR-F	ATGCCGCCCAGCCAAGCATAATTACGCAACAGCGATCTTTCTGGGCGATCTTCCTTGTGCGTCTGTTG
	COX9P-FAS1-DONOR-R	GAGATAGGGTTAATGGTCTTGTGGAGTAAGCGTCCATGTCTGTGTAAGTCGCTTGTAGTTAGTAGTTTGC
POX1p::CCW12p	PCAS-POX1-P-G-F	AAAGGTCTCAGATCTGACCGAATTCCTTTCGCTTGTTTTAGAGCTAGAAATAGCAAGTTA
	CCW12P-POX1-F	TCCGAAGCGAAAGGAATTCGGTCATTAGCGGCTAATAGCCGAACCAGGGCAAAGCAAAATAAAAGAAAC
	CCW12P-POX1-R	AACCACCGAATCGGGATTAATAGTAGTACGTCTCGTCATTATTGATATAGTGTTTAAGCGAATGACAGAAG
POX1p::RDP3Lp	pox1-RP3L-p-donor-F	TCCGAAGCGAAAGGAATTCGGTCATTAGCGGCTAATAGCCGTGTCTGCTGCCATTACGTACAGG
	pox1-RP3L-p-donor-R	GAACCACCGAATCGGGATTAATAGTAGTACGTCTCGTCATGATTGATTGTTGTAGTAACTGTGTTGTTC
POX2p::PGK1p	PCAS-FOX2-P-G-F	AAAGGTCTCAGATCTTGCTGATGTTGATCCCCGTGTTTTAGAGCTAGAAATAGCAAGTTA
	PGK1P-POX2-DONOR-F	GTAAAATTGATGACAATTTATTTAGCTGATTTTTCAATTTACGCTATGGAAGTACCTTCAAAGAATGGG
	PGK1P-POX2-DONOR-R	TTACAACAACTCTATCTTTGAAGGATAAATTTCCAGGCATTGTTTTATGACAGATTTGTTTTATATTTG
SFA1C276S	PCAS-SFA1-M-G-F	AAAGGTCTCAGATCGATTTTACTTTTGACTGTACGTTTTAGAGCTAGAAATAGCAAGTTA
	SFA1-M-DONOR-F	AACTATCGTTGAAAAGTTAATTGAAATGACTGATGGGGGTCTGGACTTCACATTCGATTCTACTGG
	SFA1-M-DONOR-R	TTATGACAGGCTTCCAAAGCATCTCTCATAATTTTGGTATTACCAGTAGAATCGAATGTGAAGTCC
TRK1A1169E	PCAS-TRK1-M-G-F	AAAGGTCTCAGATCATTGCACGATCCAGTGAGTAGTTTTAGAGCTAGAAATAGCAAGTTA
	TRK1-M-DONOR-F	ATAGCTATGCTGATCAGAGGCAAGAATAGAGGTCTACCATATTCTCTAGAAAGAGAAATTATCTTGCC
	TRK1-M-DONOR-R	CCCTCAAGGTGGTCAATATGTTCAAGTCTATCACTAGGCAAGATAATTTCTCTTTCTAGAGAATATGG
ssb1Δ	PCAS-SSB1-G-F	AAAGGTCTCAGATCGCATCGAAGACAGTGTTTCTGTTTTAGAGCTAGAAATAGCAAGTTA
	SSB1-ORF-DONOR-F	CTTTAAAAAATGTTTCTTGCTTTTGGATTTTCAGATGTCCCAAGATCGACTGCATTCATC
	SSB1-ORF-DONOR-R	TTTATATACAATATAAGTAATATTCATATATATGTGATGAATGCAGTCGATCTTGGGAC
ESBP6p::CWP2p	PCAS-ESBP6-P-G-F	AAAGGTCTCAGATCATCTTTGCCGCGGGCTATCTGTTTTAGAGCTAGAAATAGCAAGTTA
	CWP2P-ESBP6-F	CCTATATCTAGTTACAATAGCGCTTGCCGACGATAACCGAGGCAACCTATGCAGAAGATTGCTTTTC
	CWP2P-ESBP6-R	TTCCGGAAGAAGCAGAAAAGTAGTCGTTTGAGTGCGTTGACATTTTTTTTCTTGTTAGTGTGTAGCG
jen1Δ	PCAS-JEN1-G-F	AAAGGTCTCAGATCTTTTAATGGACGCAGCGCTTGTTTTAGAGCTAGAAATAGCAAGTTA
	JEN1-ORF-DONOR-F	ACAGTTTCAAAAGTTTTTCCTCAAAGAGATTAAATACTGCTACTGCACTTTTCATTGCTC
	JEN1-ORF-DONOR-R	AATGCAGTTACATAGAGAAGCGAACACGCCCTAGAGAGCAATGAAAAGTGCAGTAGCAG
sam2Δ	PCAS-SAM2-G-F	AAAGGTCTCAGATCTGACGAATCTACCGGATGGTGTTTTAGAGCTAGAAATAGCAAGTTA
	SAM2-ORF-DONOR-F	GGTTTAAAAAACATAACTGTCTTCAATATATCCAGTATTTACGACAGACAATAAATG
	SAM2-ORF-DONOR-R	AGGGATTGAAATAATTATAAAAATCAAAATAAAACATTTATTGTCTGTCGTAAATACTGG
gsf2Δ	PCAS-GSF2-G-F	AAAGGTCTCAGATCCTTATAGAGCGGGCGCGATTGTTTTAGAGCTAGAAATAGCAAGTTA
	GSF2-ORF-DONOR-F	AGAGGGGCAGCAGAGATCGGTGGACTTTGTTTTGATAGAGGGCGATTGCCACTACCATCC
	GSF2-ORF-DONOR-R	GTAGTAGTTAAAGGCTATGGTTGAATAAAAAAAAAGTCTGGATGGTAGTGGCAATCGCCC
erf2Δ	PCAS-ERF2-G-F	AAAGGTCTCAGATCATTGCAACGGGACAATCGCGGTTTTAGAGCTAGAAATAGCAAGTTA
	ERF2--ORF-DONOR-F	AAGGAAAGAAAGCGTAAGGTAACAAGAAGAGAAACGGGGAAGATAGGAAGTATAG
	ERF2-ORF-DONOR-R	TTTTACGTACTACTGTGTCGCTGAGTTCTTTATATCTATACTTCCTATCTTCCCCGTTTC
SUR1p::TEF1p	PCAS-SUR1-P-G-F	AAAGGTCTCAGATCGGAGTGAAGACACAGGGAGGGTTTTAGAGCTAGAAATAGCAAGTTA
	TEF1-SUR1-F	TATCGCCTTTCTAAACTTCCTTGGCCAAGCCTTTCACCACACACCATAGCTTCAAAATG
	TEF1-SUR1-R	GTATGTTGAAGCAGATAAGGTATTTTAATTCTTTTCTCATTTTGTAATTAAAACTTAGATTAGATTGC
PDR12p::TEF1p	PCAS-PDR12-P-G-F	AAAGGTCTCAGATCCCACGTCCACCGCAGGGATTGTTTTAGAGCTAGAAATAGCAAGTTA
	TEF1P-PDR12-F	GGCTCATCAGACTGACACCCTGCATCCGTTAAGAGCCGATTCGCCGCCACACACCATAGCTTCAAAATG
	TEF1P-PDR12-R	GACGAAATGTCTTTCTCAATATGTTCGTCAGTCGAAGACATTTTGTAATTAAAACTTAGATTAGATTGC
PMA1p::TEF1p	PCAS-PMA1-P-G-F	AAAGGTCTCAGATCATGATTTTCTTTAACTAGCTGTTTTAGAGCTAGAAATAGCAAGTTA
	TEF1P-PMA1-F	GTGACGAAACGTGGTCGATGGTGGGTACCGCTTATGCTCCCCCCACACACCATAGCTTCAAAATG
	TEF1P-PMA1-R	GAAACAGAAGATGCTGAAGAGGATGATGAAGAGGATGATGTATCAGTCATTTTGTAATTAAAACTTAGATTAGATTGC
hxk2Δ	HXK2-ORF-DONOR-F	TTGAAAAGGTTGTAGGAATATAATTCTCCACACATAATAAGTACGCGTAAATTAAGTTTG
	HXK2-ORF-DONOR-R	TAAGTAGAAAAAGGGCACCTTCTTGTTGTTCAAACTTAATTTACGCGTACTTATTATGTG
	PCAS-HXK2-211-G-F	AAAGGTCTCAGATCGCTTTGATAAACGACACTACGTTTTAGAGCTAGAAATAGCAAGTTA
	PCAS-HXK2-211-G-R	AAAGGTCTCTAAACGGCCAACAAACCTTTGAAAAGATCATTTATCTTTCACTGCGGAGAAG
mth1Δ231	PCAS-MTH1G-F	AAAGGTCTCAGATCTGACCTTCTGCTAGGTGAGGGTTTTAGAGCTAGAAATAGCAAGTTA
	MTH1-M-DONOR-F	TCATGGGTTTGCAAGCTCCCTACAGGCCATTCCGGAAAACACGATGAGTGGCAGTGATAATGCCTCGTC
	MTH1-M-DONOR-R	GCGTGTGCACAGTAGAGGGGGCAGAAAATATACTTGATTGATAAGACGAGGCATTATCACTGCCACTC
med2*432Y	MED2-M-DONOR-F	ACTGGTCGACCACTGGAGATAATGGCGAATTAGACCTCAGTGGTTTTAACATTTATCTTG
	MED2-M-DONOR-R	GTTTACAAGTCAATAGTTAACAATAGGAAGACCAAGATAAATGTTAAAACCACTGAGGTC
	PCAS-MED2-M-GUIDE-F	AAAGGTCTCAGATCAGCGGCTTCAATATATAGCTGTTTTAGAGCTAGAAATAGCAAGTTA
oca5Δ	PCAS-OCA5-1148-G-F	AAAGGTCTCAGATCTCAGACCCAAGTTTTTTTCAGTTTTAGAGCTAGAAATAGCAAGTTA
	PCAS-OCA5-1148-G-R	AAAGGTCTCTAAACCCAACCGAGCAGCAAATCCCGATCATTTATCTTTCACTGCGGAGAAG
	OCA5-DONOR-F	TCACTATTCGAAATTTCTTAGAGACGTTACAGGGTAAAGGGCTCGCTAGCCCTTTAG
	OCA5-DONOR-R	GCAAGGTGTTAAAAATTGTGTAGAAGTAGTATATAATTCTAAAGGGCTAGCGAGCCC
oca3Δ	PCAS-OCA3-ORF-GUIDE-F	AAAGGTCTCAGATCAAAACTTTAGCCACGTCGTTGTTTTAGAGCTAGAAATAGCAAGTTA
	OCA3-ORF-DONOR-F	TCTACTCTCTTCTGGATCAATTTTTCTTTTTCATCTAAAGTTTAAAAGGAGTATGTAGACAGTG
	OCA3-ORF-DONOR-R	ACATCATTTTCGAAGAGACTAGTTACGTAAAGGTAATCACTGTCTACATACTCCTTTTAAAC
KCS1p::TEF1p	TEF1P-KCS1-F	TTAACACTTCTTTCGAACTCATCGCAGAAGTGTCGCCGGCCCAAGCTTAATCACTCTCCATACAGG
	TEF1P-KCS1-R	TATCGGGTATTTTATCATGAATTTCGTGAGAGGTATCCATTTTGTAATTAAAACTTAGATTAGATTGC
	PCAS-KCS1P-G-F	AAAGGTCTCAGATCTCTTGTTTGTCTCTGTTGGTGTTTTAGAGCTAGAAATAGCAAGTTA
dld1Δ	PCAS-DLD1-G-F	AAAGGTCTCAGATCTTTGGCTGTGACCCTGGTCCGTTTTAGAGCTAGAAATAGCAAGTTA
	DLD1-ORF-DONOR-F	TTATAGTGCAATTTAAATATTGTACATCATTCCGATCCAGCTGGGTATCTGATTTTCC
	DLD1-ORF-DONOR-R	ATATATTTCAGGTTTACGTGAAGGGTGAAAAAGGAAAATCAGATACCCAGCTGGATCGG
dld2Δ	PCAS-DLD2-G-F	AAAGGTCTCAGATCGGCGGTAACACGGGGTTGGTGTTTTAGAGCTAGAAATAGCAAGTTA
	DLD2-ORF-DONOR-F	ATTTTACAGACATTAATCCAGCACTACAAGTGGCATATAACAAGAAATAAAATGCCAAG
	DLD2-ORF-DONOR-R	AATATATACATATGTAGATAACTATAAAACTTGGCATTTTATTTCTTGTTATATGCCAC
dld3Δ	PCAS-DLD3-G-F	AAAGGTCTCAGATCGAGATTTTGATCCAGTTAGCGTTTTAGAGCTAGAAATAGCAAGTTA
	DLD3-ORF-DONOR-F	GCTCCTCAATATTTTATTCATTTGAGATTCAAGGCTTAAAGACAGCAACTTTCAAAGAGC
	DLD3-ORF-DONOR-R	TAAATCTATAATACTGTAAAGAAAAAGGGTTTG
uga1Δ	PCAS-UGA1-G-F	AAAGGTCTCAGATCGGTCAAGATCACGTCTGGTCGTTTTAGAGCTAGAAATAGCAAGTTA
	URA1-ORF-DONOR-F	CAGAAAGAACAGACAAGAAACCGTCAATAAGAAATATAACTAAGAACGCGAGGCCGTGTC
	URA1-ORF-DONOR-R	ACAAGATACACATATATAAAGACCAAAAAAGGGAACGTGACACGGCCTCGCGTTCTTAG
uga2Δ	PCAS-UGA2-G-F	AAAGGTCTCAGATCAGCCACTTTGCCCTCTCTCTGTTTTAGAGCTAGAAATAGCAAGTTA
	UGA2-ORF-DONOR-F	GTTCTGTTCTTATTTGATCAATTAAGCTAGAAAACCAGCTACAGCAATAGTAATCGTGG
	UGA2-ORF-DONOR-R	ATTACAAAGAATCATATTCAATTCTAAGTATCGTCCACGATTACTATTGCTGTAGCTGG
alt1Δ	PCAS-ALT1-G-F	AAAGGTCTCAGATCTTTGATGGTTCGTCCACCAGGTTTTAGAGCTAGAAATAGCAAGTTA
	ALT1-ORF-DONOR-F	ATTGAACGCATATAAATATATTTCCCCAGTCTTTATTTTGCTCTCTCCACGGGGCAG
	ALT1-ORF-DONOR-R	ATAATAAACTAGCTATTTAAATGTTTATTGAAGACTGTTCTGCCCCGTGGAGAGAGC
QPCR	primer name	primer 5’-3’
ACT1	ACT1-Q-F	CGAATTGAGAGTTGCCCCAG
	ACT1-Q-R	CAAGGACAAAACGGCTTGGA
STB5	STB5-Q-F	ATCAAGGCGGGAGATCACAA
	STB5-Q-R	GCTCTTAGTGCTCAATGGGC
URA3/HIS3 marker plasmid	URA3-HIS3-Q-F	TTACTTCTGACAACGATCGG
	URA3-HIS3-Q-R	TCAAGGCGAGTTACATGATC
