# Supplementary material for: Increased CO2 fixation enables high carbon-yield production of 3-hydroxypropionic acid in yeast
Source: Nat Commun. 2024 Feb 21;15:1591. doi: 10.1038/s41467-024-45557-9 (PMC10881976; doi:10.1038/s41467-024-45557-9)
Supplement: Supplementary file 9 — Supplementary Data 6 [file 41467_2024_45557_MOESM9_ESM.xlsx]

## Sheet: Sheet1
Metabolite Acronym	Metabolite Full name
1,3-BPG	3-phospho-D-glyceroyl-phosphate
2PG	2－phosphoglycerate
3PG	3－phosphoglycerate
6PG	6-phosphogluconate
6PGL	6-Gluconolactone
Acald	acetaldehyde
AcCoA	Acetyl coenzyme A
ACE	Acetate
AcP	acetyl phosphate
CIT	Citric Acid
DHAP	dihydroxyacetone phosphate
E4P	erythrose-4-phosphate
F6P	fructose-6-phosphate
FBP	fructose-1,6-bisphosphate
FUM	fumaric acid
G6P	glucose-6-phosphate
GAP	glyceraldehyde-3-phosphate
GLX	Glyoxylic acid
GP3P	glycerol 3-phosphate
ICIT	isocitric acid
KDPG	2-keto-3-deoxy-6-phosphogluconate
MAL	malic acid
Mal-CoA	malonyl coenzyme A
MSA	malonate semialdehyde
OAA	Oxaloacetic acid
PEP	Phosphoenolpyruvate
PYR	Pyruvate
R5P	ribose-5-phosphate
Ru5P	ribulose-5-phosphate
S7P	sedoheptulose-7-phosphate
SUC	Succinic Acid
SUC-CoA	succinyl coenzyme A
X5P	xylulose-5-phosphate
α-KG	α-Ketoglutaric acid
