# Supplementary material for: Increased CO2 fixation enables high carbon-yield production of 3-hydroxypropionic acid in yeast
Source: Nat Commun. 2024 Feb 21;15:1591. doi: 10.1038/s41467-024-45557-9 (PMC10881976; doi:10.1038/s41467-024-45557-9)
Supplement: Supplementary file 11 — Source Data [file 41467_2024_45557_MOESM11_ESM.xlsx]

## Sheet: Figure 1c
Figure 1c
	strain	The titer of 3-HP(g/L)
		Repeat 1	Repeat 2	Repeat 3
	QLW1	0.131	0.14	0.136
	QLW1-HCO3-	0.154	0.149	0.148
	QLW2-HCO3-	0.391	0.397	0.386
	QLW3-HCO3-	0.65	0.66	0.654
	QLW4-HCO3-	0.397	0.366	0.456
	QLW5-HCO3-	0.713	0.751	0.763

## Sheet: Figure 1d
Figure 1d
	strain	QPCR result
		Repeat 1	Repeat 2	Repeat 3
	TEF1p	15	12.3	10
	ARTp	2.68	2.6	2.2

## Sheet: Figure 1f
Figure 1f
	strain	The titer of 3-HP(g/L)
		Repeat 1	Repeat 2	Repeat 3
	QLW3	0.65	0.66	0.654
	QLW6	0.679	0.704	0.725
	QLW7	0.611	0.771	0.789
	QLW8	0.846	0.809	0.839
	QLW9	0.567	0.577	0.697

## Sheet: Figure 1h
Figure 1h
	strain	The titer of 3-HP(g/L)
		Repeat 1	Repeat 2	Repeat 3
	QLW5	0.713	0.751	0.763
	QLW8	0.846	0.809	0.839
	QLW10	0.304	0.327	0.313
	QLW11	0.192	0.189	0.2
	QLW12	0.408	0.439	0.467
	QLW13	0.443	0.447	0.461
	QLW14	0.306	0.416	0.63
	QLW15	1.181	1.121	1.252
	QLW16	1.23	1.13	1.225
	QLW17	1.246	1.245	1.259
	QLW18	1.207	1.256	1.244
	QLW19	1.333	1.354	1.322

## Sheet: Figure 2b
Figure 2b
	strain	The titer of 3-HP (g/L)
		Repeat 1	Repeat 2	Repeat 3
	QLW19	1.333	1.354	1.322
	QLW20	2.53	2.49	2.479
	QLW21	0.489	0.825	0.798
	QLW22	1.198	0.88	0.941
	QLW23	4.307	4.053	4.01

## Sheet: Figure 2d
Figure 2d
	strain	The titer of 3-HP (g/L)
		Repeat 1	Repeat 2	Repeat 3
	QLW23	4.307	4.053	4.01
	QLW24	0.953	0.992	1.026
	QLW25	5.39	5.208	5.01
	QLW26	5.302	5.251	5.352
	QLW27	4.654	4.704	4.74
	QLW28	4.227	4.301	4.383
	QLW29	4.691	4.694	4.669

## Sheet: Figure 2f
Figure 2f
	strain	The titer of 3-HP (g/L)
		Repeat 1	Repeat 2	Repeat 3
	QLW26	5.302	5.251	5.352
	QLW30	5.876	5.827	5.901
	QLW31	5.654	5.52	5.601
	QLW32	5.747	5.74	5.752
	QLW33	5.845	5.795	5.761
	QLW34	5.857	5.99052	5.907
	QLW35	5.829	5.809	5.831
	QLW36	6.003	6.032	5.853

## Sheet: Figure 2h
Figure 2h
		Relative fluorescence unit
		Repeat 1	Repeat 2	Repeat 3
	QLW26	3703	3509	3589
	QLW36	2964	2885	2876

## Sheet: Figure 3b
Figure 3b
	strain	The titer of 3-HP (g/L)
		Repeat 1	Repeat 2	Repeat 3
	QLW36	6.003	6.032	5.853
	QLW37	5.929	5.94	5.922
	QLW38	5.38	5.322	5.338
	QLW39	5.631	5.499	5.554
	QLW40	6.429	6.463	6.445
	QLW41	6.323	6.331	6.308
	QLW42	6.337	6.405	6.307
	QLW43	4.938	5.038	5.046
	QLW44	5.378	5.777	5.475
	QLW45	6.098	6.325	6.168
	QLW46	6.493	6.236	6.445
	QLW47	5.711	5.945	5.896
	QLW48	6.506	6.692	6.601
	QLW49	6.516	6.569	6.698
	QLW50	7.116	7.098	7.09
	QLW51	6.636	6.809	6.973
	QLW52	6.714	6.729	6.747

## Sheet: Figure 4b
Figure 4b
	strain	The titer of 3-HP (g/L)
		Repeat 1	Repeat 2	Repeat 3
	QLW50	7.116	7.098	7.09
	QLW53	8.19	8.22	8.26

[truncated: 13 more sheets: Figure 4c, Figure 4d, Figure 5b, Figure 6b, Figure 7a, Suppl Figure 1, Suppl Figure 2, Suppl Figure 5, Suppl Figure 6, Suppl Figure 7, Suppl Figure 8, Suppl Figure 9, Suppl Figure 10]
